# Supplementary material for: The P2X7R-NLRP3 and AIM2 Inflammasome Platforms Mark the Complexity/Severity of Viral or Metabolic Liver Damage
Source: Int J Mol Sci. 2022 Jul 4;23(13):7447. doi: 10.3390/ijms23137447 (PMC9267345; doi:10.3390/ijms23137447)
Supplement: Supplementary file 1 [file ijms-23-07447-s001.zip]

Archive with 1 entries (1 files):
- ijms-1787733-supplementary.pdf
